# Supplementary material for: Distinct copy number signatures between residual benign and transformed areas of carcinoma ex pleomorphic adenoma
Source: Sci Rep. 2024 Oct 9;14:23645. doi: 10.1038/s41598-024-63763-9 (PMC11464513; doi:10.1038/s41598-024-63763-9)
Supplement: Supplementary file 2 — Supplementary Table 2. [file 41598_2024_63763_MOESM2_ESM.xlsx]

## Sheet: rPA
Frenquencies of chromossomal copy number alterations in rPA					Frenquencies of chromossomal copy number alterations in rPA				Frenquencies of chromossomal copy number alterations in rPA
					Loss	Nº Repeat	Percent (%)		Gain	Nº Repeat	Percent (%)
Loss					CD74	3	2.08333		PLAG1	4	4.34783
Chromossome	Nº Repeat	Nº Cases	Percent		EBF1	3	2.08333		TCEA1	4	4.34783
17q	6	4	0.285714		ITK	3	2.08333		HOOK3	3	3.26087
5q	4	3	0.214286		NPM1	3	2.08333		CHCHD7	2	2.17391
6q	4	3	0.214286		NSD1	3	2.08333
8q	2	2	0.142857		PDGFRB	3	2.08333
11p	2	2	0.142857		RANBP17	3	2.08333
13q	2	2	0.142857		STL	3	2.08333
1p	1	1	0.0714286		TLX3	3	2.08333
2p	1	1	0.0714286		TNFAIP3	3	2.08333
3p	1	1	0.0714286		APC	2	1.38889
5p	1	1	0.0714286		CARS	2	1.38889
9p	1	1	0.0714286		ECT2L	2	1.38889
10q	2	1	0.0714286		ERCC5	2	1.38889
17p	1	1	0.0714286		EZR	2	1.38889
					LHFP	2	1.38889
Gain					LMO1	2	1.38889
Chromossome	Nº Repeat	Nº Cases	Percent		MYB	2	1.38889
8p	3	3	0.214286		NUP98	2	1.38889
8q	3	3	0.214286		RB1	2	1.38889
5q	2	2	0.142857
3q	1	1	0.0714286
5p	1	1	0.0714286
6q	1	1	0.0714286
7q	1	1	0.0714286
7p	1	1	0.0714286
11a	1	1	0.0714286
12p	1	1	0.0714286
14q	2	1	0.0714286
16p	1	1	0.0714286
16q	1	1	0.0714286
22q	1	1	0.0714286
22q	1	1	0.0714286

## Sheet: CXPA
Frenquencies of chromossomal copy number alterations in CXPA					Frenquencies of chromossomal copy number alterations in CXPA				Frenquencies of chromossomal copy number alterations in CXPA
					Loss	Nº Repeat	Percent (%)		Gain	Nº Repeat	Percent (%)
Loss					WRN	5	2.27273		TCEA1	7	1.45833
Chromosome	Nº Repeat	Nº Cases	Percent		PCM1	5	2.27273		PLAG1	7	1.45833
8p	5	5	0.185185		BCL2	3	1.36364		CHCHD7	6	1.25
2q	4	4	0.148148		CD74	3	1.36364		MLF1	6	1.25
5q	5	3	0.111111		ECT2L	3	1.36364		BCL3	5	1.04167
1q	3	2	0.0740741		EZR	3	1.36364		COX6C	5	1.04167
6q	2	2	0.0740741		FGFR1OP	3	1.36364		HEY1	5	1.04167
13q	3	2	0.0740741		GOPC	3	1.36364		HOOK3	5	1.04167
14q	2	2	0.0740741		MALT1	3	1.36364		NCOA2	5	1.04167
15q	2	2	0.0740741		MLLT4	3	1.36364		BCL9	4	0.833333
16q	2	2	0.0740741		MYB	3	1.36364		CBLB	4	0.833333
17p	2	2	0.0740741		PDGFRB	3	1.36364		CD79B	4	0.833333
18q	3	2	0.0740741		PRDM1	3	1.36364		ERCC2	4	0.833333
3p	1	1	0.037037		ROS1	3	1.36364		EXT1	4	0.833333
5p	1	1	0.037037		STL	3	1.36364		FGFR1	4	0.833333
6p	2	1	0.037037		TNFAIP3	3	1.36364		KLK2	4	0.833333
8q	1	1	0.037037		WHSC1L1	3	1.36364		ZNF384	4	0.833333
9p	1	1	0.037037		ACSL3	2	0.909091		ABL2	3	0.625
9q	1	1	0.037037		APC	2	0.909091		ARNT	3	0.625
10p	1	1	0.037037		ATIC	2	0.909091		BRIP1	3	0.625
10q	1	1	0.037037		CBFA2T3	2	0.909091		CLTC	3	0.625
11p	1	1	0.037037		CBFB	2	0.909091		EIF4A2	3	0.625
11q	1	1	0.037037		CCNB1IP1	2	0.909091		ELK4	3	0.625
12q	1	1	0.037037		CDH1	2	0.909091		EP300	3	0.625
18p	1	1	0.037037		CDH11	2	0.909091		ETV5	3	0.625
					CREB1	2	0.909091		EVI1	3	0.625
Gain					CYLD	2	0.909091		FCGR2B	3	0.625
Chromosome	Nº Repeat	Nº Cases	Percent		DICER1	2	0.909091		FH	3	0.625
6p	4	4	0.148148		EBF1	2	0.909091		GMPS	3	0.625
8p	4	4	0.148148		FANCA	2	0.909091		H3F3A	3	0.625
3q	4	3	0.111111		FEV	2	0.909091		LPP	3	0.625
8q	3	3	0.111111		FGFR1	2	0.909091		MDM4	3	0.625
17q	3	3	0.111111		GAS7	2	0.909091		MUC1	3	0.625
22q	3	3	0.111111		GOLGA5	2	0.909091		MYC	3	0.625
1q	2	2	0.0740741		GPHN	2	0.909091		MYH9	3	0.625
5p	2	2	0.0740741		HERPUD1	2	0.909091		NDRG1	3	0.625
5q	2	2	0.0740741		HOOK3	2	0.909091		NTRK1	3	0.625
12p	2	2	0.0740741		IDH1	2	0.909091		PBX1	3	0.625
12q	3	2	0.0740741		IL7R	2	0.909091		PDGFB	3	0.625
1p	1	1	0.037037		ITK	2	0.909091		PIK3CA	3	0.625
3p	1	1	0.037037		JAK1	2	0.909091		PRCC	3	0.625
6q	3	1	0.037037		JUN	2	0.909091		RECQL4	3	0.625
9q	1	1	0.037037		KTN1	2	0.909091		SDHC	3	0.625
11q	1	1	0.037037		LIFR	2	0.909091		SLC45A3	3	0.625
13q	1	1	0.037037		MAF	2	0.909091		SOX2	3	0.625
15q	1	1	0.037037		MAP2K4	2	0.909091		TFRC	3	0.625
16q	1	1	0.037037		NIN	2	0.909091		TPM3	3	0.625
18p	1	1	0.037037		NKX2-1	2	0.909091		TPR	3	0.625
19q	1	1	0.037037		NPM1	2	0.909091		WHSC1L1	3	0.625
					NSD1	2	0.909091		WWTR1	3	0.625
					PAX3	2	0.909091		AKT2	2	0.416667
					RANBP17	2	0.909091		BRCA2	2	0.416667
					SS18	2	0.909091		CAMTA1	2	0.416667
					TCL1A	2	0.909091		CCND2	2	0.416667
					TCL6	2	0.909091		CCNE1	2	0.416667
					TLX3	2	0.909091		CDX2	2	0.416667
					TRA	2	0.909091		CEBPA	2	0.416667
					TRIP11	2	0.909091		CHEK2	2	0.416667
					TSHR	2	0.909091		CIC	2	0.416667
					ZNF521	2	0.909091		CIITA	2	0.416667
									CLTCL1	2	0.416667
									COL1A1	2	0.416667
									CREBBP	2	0.416667
									DAXX	2	0.416667
									DEK	2	0.416667
									ETV6	2	0.416667
									EWSR1	2	0.416667
									FLT3	2	0.416667
									FOXL2	2	0.416667
									FUS	2	0.416667
									GATA2	2	0.416667
									HLF	2	0.416667
									HMGA1	2	0.416667
									IL21R	2	0.416667
									IL6ST	2	0.416667
									IL7R	2	0.416667
									LIFR	2	0.416667
									MN1	2	0.416667
									MSI2	2	0.416667
									MYH11	2	0.416667
									NF2	2	0.416667
									PALB2	2	0.416667
									PCM1	2	0.416667
									PDE4DIP	2	0.416667
									PPP2R1A	2	0.416667
									PRDM16	2	0.416667
									RPL22	2	0.416667
									RPN1	2	0.416667
									SMARCB1	2	0.416667
									SOCS1	2	0.416667
									TFG	2	0.416667
									TFPT	2	0.416667
									TNFRSF14	2	0.416667
									TNFRSF17	2	0.416667
									TSC2	2	0.416667
									WRN	2	0.416667

## Sheet: AD - Gain
Braço cromossomo	Nº Repeat	Nº Cases	Porcentagem
3q	1	1	0.0714286
5p	1	1	0.0714286
5q	2	2	0.142857
6q	1	1	0.0714286
7q	1	1	0.0714286
7p	1	1	0.0714286
8p	3	3	0.214286
8q	3	3	0.214286
11a	1	1	0.0714286
12p	1	1	0.0714286
14q	2	1	0.0714286
16p	1	1	0.0714286
16q	1	1	0.0714286
22q	1	1	0.0714286
22q	1	1	0.0714286
