# Supplementary material for: Distinct copy number signatures between residual benign and transformed areas of carcinoma ex pleomorphic adenoma
Source: Sci Rep. 2024 Oct 9;14:23645. doi: 10.1038/s41598-024-63763-9 (PMC11464513; doi:10.1038/s41598-024-63763-9)
Supplement: Supplementary file 4 — Supplementary Table 4. [file 41598_2024_63763_MOESM4_ESM.xlsx]

## Sheet: Biologic Processes
BIOLOGIC PROCESSES
#Term ID	Term description	Observed gene count	Background gene count	Strength	False discovery rate	Matching proteins in your network (IDs)	Matching proteins in present network (labels)
GO:0033141	Positive regulation of peptidyl-serine phosphorylation of STAT protein	16	21	1.84	4.32e-18	9606.ENSP00000229135,9606.ENSP00000239347,9606.ENSP00000276927,9606.ENSP00000369553,9606.ENSP00000369554,9606.ENSP00000369558,9606.ENSP00000369564,9606.ENSP00000369566,9606.ENSP00000369571,9606.ENSP00000369574,9606.ENSP00000369578,9606.ENSP00000411940,9606.ENSP00000412897,9606.ENSP00000418018,9606.ENSP00000480467,9606.ENSP00000484479	IFNG,IFNA7,IFNA1,IFNA8,IFNA2,IFNA6,IFNA16,IFNA10,IFNA14,IFNA21,IFNW1,IFNA17,IFNA4,IFNE,IFNA13,IFNA5
GO:0002323	Natural killer cell activation involved in immune response	15	26	1.72	6.59e-16	9606.ENSP00000239347,9606.ENSP00000276927,9606.ENSP00000369553,9606.ENSP00000369554,9606.ENSP00000369558,9606.ENSP00000369564,9606.ENSP00000369566,9606.ENSP00000369571,9606.ENSP00000369574,9606.ENSP00000369578,9606.ENSP00000411940,9606.ENSP00000412897,9606.ENSP00000418018,9606.ENSP00000480467,9606.ENSP00000484479	IFNA7,IFNA1,IFNA8,IFNA2,IFNA6,IFNA16,IFNA10,IFNA14,IFNA21,IFNW1,IFNA17,IFNA4,IFNE,IFNA13,IFNA5
GO:0043330	Response to exogenous dsRNA	16	50	1.46	5.42e-14	9606.ENSP00000239347,9606.ENSP00000261233,9606.ENSP00000276927,9606.ENSP00000369553,9606.ENSP00000369554,9606.ENSP00000369558,9606.ENSP00000369564,9606.ENSP00000369566,9606.ENSP00000369571,9606.ENSP00000369574,9606.ENSP00000369578,9606.ENSP00000411940,9606.ENSP00000412897,9606.ENSP00000418018,9606.ENSP00000480467,9606.ENSP00000484479	IFNA7,IRAK3,IFNA1,IFNA8,IFNA2,IFNA6,IFNA16,IFNA10,IFNA14,IFNA21,IFNW1,IFNA17,IFNA4,IFNE,IFNA13,IFNA5
GO:0042100	B cell proliferation	16	53	1.43	9.42e-14	9606.ENSP00000239347,9606.ENSP00000276927,9606.ENSP00000340874,9606.ENSP00000369553,9606.ENSP00000369554,9606.ENSP00000369558,9606.ENSP00000369564,9606.ENSP00000369566,9606.ENSP00000369571,9606.ENSP00000369574,9606.ENSP00000369578,9606.ENSP00000411940,9606.ENSP00000412897,9606.ENSP00000418018,9606.ENSP00000480467,9606.ENSP00000484479	IFNA7,IFNA1,MEF2C,IFNA8,IFNA2,IFNA6,IFNA16,IFNA10,IFNA14,IFNA21,IFNW1,IFNA17,IFNA4,IFNE,IFNA13,IFNA5
GO:0060337	Type I interferon signaling pathway	15	42	1.51	9.82e-14	9606.ENSP00000239347,9606.ENSP00000276927,9606.ENSP00000369553,9606.ENSP00000369554,9606.ENSP00000369558,9606.ENSP00000369564,9606.ENSP00000369566,9606.ENSP00000369571,9606.ENSP00000369574,9606.ENSP00000369578,9606.ENSP00000411940,9606.ENSP00000412897,9606.ENSP00000418018,9606.ENSP00000480467,9606.ENSP00000484479	IFNA7,IFNA1,IFNA8,IFNA2,IFNA6,IFNA16,IFNA10,IFNA14,IFNA21,IFNW1,IFNA17,IFNA4,IFNE,IFNA13,IFNA5
GO:0098586	Cellular response to virus	18	87	1.27	1.64e-13	9606.ENSP00000229135,9606.ENSP00000239347,9606.ENSP00000276927,9606.ENSP00000320866,9606.ENSP00000369553,9606.ENSP00000369554,9606.ENSP00000369558,9606.ENSP00000369564,9606.ENSP00000369566,9606.ENSP00000369571,9606.ENSP00000369574,9606.ENSP00000369578,9606.ENSP00000411940,9606.ENSP00000412897,9606.ENSP00000418018,9606.ENSP00000458585,9606.ENSP00000480467,9606.ENSP00000484479	IFNG,IFNA7,IFNA1,CALR,IFNA8,IFNA2,IFNA6,IFNA16,IFNA10,IFNA14,IFNA21,IFNW1,IFNA17,IFNA4,IFNE,MMP12,IFNA13,IFNA5
GO:0046651	Lymphocyte proliferation	18	124	1.12	3e-11	9606.ENSP00000239347,9606.ENSP00000269571,9606.ENSP00000276927,9606.ENSP00000340874,9606.ENSP00000369553,9606.ENSP00000369554,9606.ENSP00000369558,9606.ENSP00000369564,9606.ENSP00000369566,9606.ENSP00000369571,9606.ENSP00000369574,9606.ENSP00000369578,9606.ENSP00000411940,9606.ENSP00000412897,9606.ENSP00000418018,9606.ENSP00000430950,9606.ENSP00000480467,9606.ENSP00000484479	IFNA7,ERBB2,IFNA1,MEF2C,IFNA8,IFNA2,IFNA6,IFNA16,IFNA10,IFNA14,IFNA21,IFNW1,IFNA17,IFNA4,IFNE,IDO1,IFNA13,IFNA5
GO:0033138	Positive regulation of peptidyl-serine phosphorylation	17	110	1.14	5.52e-11	9606.ENSP00000229135,9606.ENSP00000239347,9606.ENSP00000276927,9606.ENSP00000287322,9606.ENSP00000369553,9606.ENSP00000369554,9606.ENSP00000369558,9606.ENSP00000369564,9606.ENSP00000369566,9606.ENSP00000369571,9606.ENSP00000369574,9606.ENSP00000369578,9606.ENSP00000411940,9606.ENSP00000412897,9606.ENSP00000418018,9606.ENSP00000480467,9606.ENSP00000484479	IFNG,IFNA7,IFNA1,BAG4,IFNA8,IFNA2,IFNA6,IFNA16,IFNA10,IFNA14,IFNA21,IFNW1,IFNA17,IFNA4,IFNE,IFNA13,IFNA5
GO:0002286	T cell activation involved in immune response	15	76	1.25	7.03e-11	9606.ENSP00000239347,9606.ENSP00000276927,9606.ENSP00000369553,9606.ENSP00000369554,9606.ENSP00000369558,9606.ENSP00000369564,9606.ENSP00000369566,9606.ENSP00000369571,9606.ENSP00000369574,9606.ENSP00000369578,9606.ENSP00000411940,9606.ENSP00000412897,9606.ENSP00000418018,9606.ENSP00000480467,9606.ENSP00000484479	IFNA7,IFNA1,IFNA8,IFNA2,IFNA6,IFNA16,IFNA10,IFNA14,IFNA21,IFNW1,IFNA17,IFNA4,IFNE,IFNA13,IFNA5
GO:0030183	B cell differentiation	16	129	1.05	5.08e-09	9606.ENSP00000239347,9606.ENSP00000264824,9606.ENSP00000276927,9606.ENSP00000369553,9606.ENSP00000369554,9606.ENSP00000369558,9606.ENSP00000369564,9606.ENSP00000369566,9606.ENSP00000369571,9606.ENSP00000369574,9606.ENSP00000369578,9606.ENSP00000411940,9606.ENSP00000412897,9606.ENSP00000418018,9606.ENSP00000480467,9606.ENSP00000484479	IFNA7,LYL1,IFNA1,IFNA8,IFNA2,IFNA6,IFNA16,IFNA10,IFNA14,IFNA21,IFNW1,IFNA17,IFNA4,IFNE,IFNA13,IFNA5
GO:0014070	Response to organic cyclic compound	35	861	0.56	5.11e-08	9606.ENSP00000227638,9606.ENSP00000228606,9606.ENSP00000239347,9606.ENSP00000243673,9606.ENSP00000250559,9606.ENSP00000257904,9606.ENSP00000261233,9606.ENSP00000276925,9606.ENSP00000276927,9606.ENSP00000320866,9606.ENSP00000325120,9606.ENSP00000328777,9606.ENSP00000329093,9606.ENSP00000332325,9606.ENSP00000340874,9606.ENSP00000369442,9606.ENSP00000369553,9606.ENSP00000369554,9606.ENSP00000369558,…	PANX1,CYP27B1,IFNA7,GPR83,RAP1B,CDK4,IRAK3,CDKN2B,IFNA1,CALR,PGR,EFNA5,TPH2,ZNF703,MEF2C,KL,IFNA8,IFNA2,IFNA6,IFNA16,IFNA10,IFNA14,IFNA21,IFNW1,IFNA17,IFNA4,IFNE,ADAM9,IL22,KCNC2,BIRC2,YAP1,IFNA13,IFNA5,MTAP
GO:0042113	B cell activation	17	189	0.91	9.95e-08	9606.ENSP00000239347,9606.ENSP00000264824,9606.ENSP00000276927,9606.ENSP00000340874,9606.ENSP00000369553,9606.ENSP00000369554,9606.ENSP00000369558,9606.ENSP00000369564,9606.ENSP00000369566,9606.ENSP00000369571,9606.ENSP00000369574,9606.ENSP00000369578,9606.ENSP00000411940,9606.ENSP00000412897,9606.ENSP00000418018,9606.ENSP00000480467,9606.ENSP00000484479	IFNA7,LYL1,IFNA1,MEF2C,IFNA8,IFNA2,IFNA6,IFNA16,IFNA10,IFNA14,IFNA21,IFNW1,IFNA17,IFNA4,IFNE,IFNA13,IFNA5
GO:0008283	Cell population proliferation	30	712	0.58	5.36e-07	9606.ENSP00000239347,9606.ENSP00000250559,9606.ENSP00000266674,9606.ENSP00000269571,9606.ENSP00000269593,9606.ENSP00000276927,9606.ENSP00000313851,9606.ENSP00000321703,9606.ENSP00000325863,9606.ENSP00000340874,9606.ENSP00000358159,9606.ENSP00000369553,9606.ENSP00000369554,9606.ENSP00000369558,9606.ENSP00000369564,9606.ENSP00000369566,9606.ENSP00000369571,9606.ENSP00000369574,9606.ENSP00000369578,…	IFNA7,RAP1B,LGR5,ERBB2,IGFBP4,IFNA1,PDS5B,TACC1,MRE11,MEF2C,ASCC3,IFNA8,IFNA2,IFNA6,IFNA16,IFNA10,IFNA14,IFNA21,IFNW1,IFNA17,IFNA4,IFNE,IDO1,HMGA2,FRS2,AGAP2,YAP1,IFNA13,IFNA5,POLR3G
GO:0002366	Leukocyte activation involved in immune response	16	190	0.88	7.88e-07	9606.ENSP00000229135,9606.ENSP00000239347,9606.ENSP00000276927,9606.ENSP00000369553,9606.ENSP00000369554,9606.ENSP00000369558,9606.ENSP00000369564,9606.ENSP00000369566,9606.ENSP00000369571,9606.ENSP00000369574,9606.ENSP00000369578,9606.ENSP00000411940,9606.ENSP00000412897,9606.ENSP00000418018,9606.ENSP00000480467,9606.ENSP00000484479	IFNG,IFNA7,IFNA1,IFNA8,IFNA2,IFNA6,IFNA16,IFNA10,IFNA14,IFNA21,IFNW1,IFNA17,IFNA4,IFNE,IFNA13,IFNA5
GO:0009615	Response to virus	21	356	0.72	8.33e-07	9606.ENSP00000229135,9606.ENSP00000239347,9606.ENSP00000261233,9606.ENSP00000276927,9606.ENSP00000320866,9606.ENSP00000369553,9606.ENSP00000369554,9606.ENSP00000369558,9606.ENSP00000369564,9606.ENSP00000369566,9606.ENSP00000369571,9606.ENSP00000369574,9606.ENSP00000369578,9606.ENSP00000411940,9606.ENSP00000412897,9606.ENSP00000418018,9606.ENSP00000437621,9606.ENSP00000458585,9606.ENSP00000480467,…	IFNG,IFNA7,IRAK3,IFNA1,CALR,IFNA8,IFNA2,IFNA6,IFNA16,IFNA10,IFNA14,IFNA21,IFNW1,IFNA17,IFNA4,IFNE,HMGA2,MMP12,IFNA13,IFNA5,POLR3G
GO:0006959	Humoral immune response	18	268	0.78	1.83e-06	9606.ENSP00000229135,9606.ENSP00000239347,9606.ENSP00000261267,9606.ENSP00000276927,9606.ENSP00000340874,9606.ENSP00000369553,9606.ENSP00000369554,9606.ENSP00000369558,9606.ENSP00000369564,9606.ENSP00000369566,9606.ENSP00000369571,9606.ENSP00000369574,9606.ENSP00000369578,9606.ENSP00000411940,9606.ENSP00000412897,9606.ENSP00000418018,9606.ENSP00000480467,9606.ENSP00000484479	IFNG,IFNA7,LYZ,IFNA1,MEF2C,IFNA8,IFNA2,IFNA6,IFNA16,IFNA10,IFNA14,IFNA21,IFNW1,IFNA17,IFNA4,IFNE,IFNA13,IFNA5
GO:0030574	Collagen catabolic process	9	41	1.3	1.96e-06	9606.ENSP00000236826,9606.ENSP00000260227,9606.ENSP00000260228,9606.ENSP00000260229,9606.ENSP00000260302,9606.ENSP00000279441,9606.ENSP00000299855,9606.ENSP00000322788,9606.ENSP00000458585	MMP8,MMP7,MMP20,MMP27,MMP13,MMP10,MMP3,MMP1,MMP12
GO:1901698	Response to nitrogen compound	36	1058	0.49	1.96e-06	9606.ENSP00000209728,9606.ENSP00000227638,9606.ENSP00000239347,9606.ENSP00000250559,9606.ENSP00000257904,9606.ENSP00000258149,9606.ENSP00000260302,9606.ENSP00000261233,9606.ENSP00000264834,9606.ENSP00000276927,9606.ENSP00000299855,9606.ENSP00000302805,9606.ENSP00000318165,9606.ENSP00000320866,9606.ENSP00000340874,9606.ENSP00000369442,9606.ENSP00000369553,9606.ENSP00000369554,9606.ENSP00000369558,…	CDC6,PANX1,IFNA7,RAP1B,CDK4,MDM2,MMP13,IRAK3,KLF1,IFNA1,MMP3,DDI1,OS9,CALR,MEF2C,KL,IFNA8,IFNA2,IFNA6,IFNA16,IFNA10,IFNA14,IFNA21,IFNW1,PDGFD,IFNA17,IFNA4,IFNE,ERLIN2,SESN3,KCNC2,MMP12,BIRC2,IFNA13,IFNA5,CACNA1A
GO:0051607	Defense response to virus	17	252	0.78	4.31e-06	9606.ENSP00000229135,9606.ENSP00000239347,9606.ENSP00000276927,9606.ENSP00000369553,9606.ENSP00000369554,9606.ENSP00000369558,9606.ENSP00000369564,9606.ENSP00000369566,9606.ENSP00000369571,9606.ENSP00000369574,9606.ENSP00000369578,9606.ENSP00000411940,9606.ENSP00000412897,9606.ENSP00000418018,9606.ENSP00000480467,9606.ENSP00000484479,9606.ENSP00000498469	IFNG,IFNA7,IFNA1,IFNA8,IFNA2,IFNA6,IFNA16,IFNA10,IFNA14,IFNA21,IFNW1,IFNA17,IFNA4,IFNE,IFNA13,IFNA5,POLR3G
GO:0019221	Cytokine-mediated signaling pathway	20	369	0.69	6.32e-06	9606.ENSP00000229135,9606.ENSP00000239347,9606.ENSP00000261233,9606.ENSP00000263464,9606.ENSP00000276927,9606.ENSP00000369553,9606.ENSP00000369554,9606.ENSP00000369558,9606.ENSP00000369564,9606.ENSP00000369566,9606.ENSP00000369571,9606.ENSP00000369574,9606.ENSP00000369578,9606.ENSP00000411940,9606.ENSP00000412897,9606.ENSP00000418018,9606.ENSP00000477613,9606.ENSP00000478927,9606.ENSP00000480467,…	IFNG,IFNA7,IRAK3,BIRC3,IFNA1,IFNA8,IFNA2,IFNA6,IFNA16,IFNA10,IFNA14,IFNA21,IFNW1,IFNA17,IFNA4,IFNE,BIRC2,YAP1,IFNA13,IFNA5
GO:0030098	Lymphocyte differentiation	17	279	0.74	1.6e-05	9606.ENSP00000239347,9606.ENSP00000264824,9606.ENSP00000269571,9606.ENSP00000276927,9606.ENSP00000369553,9606.ENSP00000369554,9606.ENSP00000369558,9606.ENSP00000369564,9606.ENSP00000369566,9606.ENSP00000369571,9606.ENSP00000369574,9606.ENSP00000369578,9606.ENSP00000411940,9606.ENSP00000412897,9606.ENSP00000418018,9606.ENSP00000480467,9606.ENSP00000484479	IFNA7,LYL1,ERBB2,IFNA1,IFNA8,IFNA2,IFNA6,IFNA16,IFNA10,IFNA14,IFNA21,IFNW1,IFNA17,IFNA4,IFNE,IFNA13,IFNA5
GO:0048522	Positive regulation of cellular process	100	5584	0.21	2.23e-05	9606.ENSP00000209728,9606.ENSP00000228606,9606.ENSP00000229134,9606.ENSP00000229135,9606.ENSP00000229195,9606.ENSP00000236826,9606.ENSP00000239347,9606.ENSP00000247843,9606.ENSP00000250559,9606.ENSP00000251871,9606.ENSP00000257068,9606.ENSP00000257861,9606.ENSP00000257904,9606.ENSP00000257910,9606.ENSP00000258149,9606.ENSP00000260227,9606.ENSP00000261263,9606.ENSP00000263464,9606.ENSP00000264824,…	CDC6,CYP27B1,IL26,IFNG,CNOT2,MMP8,IFNA7,YEATS4,RAP1B,MED17,MTNR1B,AVIL,CDK4,TSPAN31,MDM2,MMP7,RAB21,BIRC3,LYL1,KLF1,LGR5,CPSF6,ERBB2,IGFBP4,STAR,CDKN2B,IFNA1,WIF1,BAG4,NACC1,CCT2,MMP3,PRL,HTRA4,LSM1,BVES,NSD3,CEP295,CALR,TACC1,MMP1,PGR,MRE11,EFNA5,ZNF703,KDM4D,EIF4EBP1,MEF2C,ASH2L,TRPC6,DYRK2,ADRB3,LIN28B,MTMR2,PIP4K2C,FUT4,KL,IFNA8,IFNA2,IFNA6,IFNA16,IFNA10,IFNA14,IFNA21,IFNW1,PDGFD,DDHD2,NFIX,G…
GO:0031401	Positive regulation of protein modification process	33	1018	0.46	2.35e-05	9606.ENSP00000209728,9606.ENSP00000229135,9606.ENSP00000239347,9606.ENSP00000260247,9606.ENSP00000263464,9606.ENSP00000269571,9606.ENSP00000276927,9606.ENSP00000287322,9606.ENSP00000313983,9606.ENSP00000316681,9606.ENSP00000325863,9606.ENSP00000328777,9606.ENSP00000340874,9606.ENSP00000369553,9606.ENSP00000369554,9606.ENSP00000369558,9606.ENSP00000369564,9606.ENSP00000369566,9606.ENSP00000369571,…	CDC6,IFNG,IFNA7,DCUN1D5,BIRC3,ERBB2,IFNA1,BAG4,NSD3,CEP295,MRE11,EFNA5,MEF2C,IFNA8,IFNA2,IFNA6,IFNA16,IFNA10,IFNA14,IFNA21,IFNW1,PDGFD,FGFR1,IFNA17,IFNA4,IFNE,CDKN2A,ADAM9,HMGA2,AGAP2,BIRC2,IFNA13,IFNA5
GO:0042110	T cell activation	17	298	0.71	3.51e-05	9606.ENSP00000239347,9606.ENSP00000269571,9606.ENSP00000276927,9606.ENSP00000369553,9606.ENSP00000369554,9606.ENSP00000369558,9606.ENSP00000369564,9606.ENSP00000369566,9606.ENSP00000369571,9606.ENSP00000369574,9606.ENSP00000369578,9606.ENSP00000411940,9606.ENSP00000412897,9606.ENSP00000418018,9606.ENSP00000430950,9606.ENSP00000480467,9606.ENSP00000484479	IFNA7,ERBB2,IFNA1,IFNA8,IFNA2,IFNA6,IFNA16,IFNA10,IFNA14,IFNA21,IFNW1,IFNA17,IFNA4,IFNE,IDO1,IFNA13,IFNA5
GO:0001932	Regulation of protein phosphorylation	34	1108	0.44	4.72e-05	9606.ENSP00000209728,9606.ENSP00000229135,9606.ENSP00000239347,9606.ENSP00000261233,9606.ENSP00000269571,9606.ENSP00000276925,9606.ENSP00000276927,9606.ENSP00000287322,9606.ENSP00000325863,9606.ENSP00000328777,9606.ENSP00000334181,9606.ENSP00000334928,9606.ENSP00000340874,9606.ENSP00000369553,9606.ENSP00000369554,9606.ENSP00000369558,9606.ENSP00000369564,9606.ENSP00000369566,9606.ENSP00000369571,…	CDC6,IFNG,IFNA7,IRAK3,ERBB2,CDKN2B,IFNA1,BAG4,MRE11,EFNA5,KDM4D,PTPRB,MEF2C,IFNA8,IFNA2,IFNA6,IFNA16,IFNA10,IFNA14,IFNA21,IFNW1,PDGFD,CTDSP2,FGFR1,CDK12,IFNA17,IFNA4,IFNE,CDKN2A,ADAM9,HMGA2,AGAP2,IFNA13,IFNA5
GO:0001934	Positive regulation of protein phosphorylation	27	747	0.51	4.97e-05	9606.ENSP00000209728,9606.ENSP00000229135,9606.ENSP00000239347,9606.ENSP00000269571,9606.ENSP00000276927,9606.ENSP00000287322,9606.ENSP00000325863,9606.ENSP00000328777,9606.ENSP00000340874,9606.ENSP00000369553,9606.ENSP00000369554,9606.ENSP00000369558,9606.ENSP00000369564,9606.ENSP00000369566,9606.ENSP00000369571,9606.ENSP00000369574,9606.ENSP00000369578,9606.ENSP00000376865,9606.ENSP00000393312,…	CDC6,IFNG,IFNA7,ERBB2,IFNA1,BAG4,MRE11,EFNA5,MEF2C,IFNA8,IFNA2,IFNA6,IFNA16,IFNA10,IFNA14,IFNA21,IFNW1,PDGFD,FGFR1,IFNA17,IFNA4,IFNE,ADAM9,HMGA2,AGAP2,IFNA13,IFNA5
GO:0022617	Extracellular matrix disassembly	8	47	1.18	5.9e-05	9606.ENSP00000236826,9606.ENSP00000260227,9606.ENSP00000260228,9606.ENSP00000260302,9606.ENSP00000279441,9606.ENSP00000299855,9606.ENSP00000322788,9606.ENSP00000458585	MMP8,MMP7,MMP20,MMP13,MMP10,MMP3,MMP1,MMP12
GO:0048518	Positive regulation of biological process	106	6207	0.19	6.56e-05	9606.ENSP00000209728,9606.ENSP00000227638,9606.ENSP00000228606,9606.ENSP00000229134,9606.ENSP00000229135,9606.ENSP00000229195,9606.ENSP00000236826,9606.ENSP00000239347,9606.ENSP00000247843,9606.ENSP00000250559,9606.ENSP00000251871,9606.ENSP00000257068,9606.ENSP00000257861,9606.ENSP00000257904,9606.ENSP00000257910,9606.ENSP00000258149,9606.ENSP00000260227,9606.ENSP00000260247,9606.ENSP00000261233,…	CDC6,PANX1,CYP27B1,IL26,IFNG,CNOT2,MMP8,IFNA7,YEATS4,RAP1B,MED17,MTNR1B,AVIL,CDK4,TSPAN31,MDM2,MMP7,DCUN1D5,IRAK3,RAB21,BIRC3,LYL1,KLF1,ADAM2,LLPH,LGR5,CPSF6,ERBB2,IGFBP4,STAR,CDKN2B,IFNA1,WIF1,BAG4,NACC1,CCT2,MMP3,PRL,HTRA4,LSM1,BVES,NSD3,CEP295,CALR,TACC1,MMP1,PGR,MRE11,EFNA5,ZNF703,KDM4D,EIF4EBP1,MEF2C,ASH2L,TRPC6,DYRK2,ADRB3,LIN28B,MTMR2,PIP4K2C,FUT4,KL,IFNA8,IFNA2,IFNA6,IFNA16,IFNA10,IFNA14,…
GO:0030097	Hemopoiesis	24	655	0.52	0.00019	9606.ENSP00000222219,9606.ENSP00000229135,9606.ENSP00000239347,9606.ENSP00000264824,9606.ENSP00000264834,9606.ENSP00000269571,9606.ENSP00000276925,9606.ENSP00000276927,9606.ENSP00000313172,9606.ENSP00000340874,9606.ENSP00000340896,9606.ENSP00000369553,9606.ENSP00000369554,9606.ENSP00000369558,9606.ENSP00000369564,9606.ENSP00000369566,9606.ENSP00000369571,9606.ENSP00000369574,9606.ENSP00000369578,…	DNASE2,IFNG,IFNA7,LYL1,KLF1,ERBB2,CDKN2B,IFNA1,BVES,MEF2C,ASH2L,IFNA8,IFNA2,IFNA6,IFNA16,IFNA10,IFNA14,IFNA21,IFNW1,IFNA17,IFNA4,IFNE,IFNA13,IFNA5
GO:0042325	Regulation of phosphorylation	35	1251	0.4	0.00022	9606.ENSP00000209728,9606.ENSP00000229135,9606.ENSP00000239347,9606.ENSP00000261233,9606.ENSP00000269571,9606.ENSP00000276925,9606.ENSP00000276927,9606.ENSP00000287322,9606.ENSP00000325863,9606.ENSP00000328777,9606.ENSP00000334181,9606.ENSP00000334928,9606.ENSP00000340874,9606.ENSP00000347032,9606.ENSP00000369553,9606.ENSP00000369554,9606.ENSP00000369558,9606.ENSP00000369564,9606.ENSP00000369566,…	CDC6,IFNG,IFNA7,IRAK3,ERBB2,CDKN2B,IFNA1,BAG4,MRE11,EFNA5,KDM4D,PTPRB,MEF2C,PIP4K2C,IFNA8,IFNA2,IFNA6,IFNA16,IFNA10,IFNA14,IFNA21,IFNW1,PDGFD,CTDSP2,FGFR1,CDK12,IFNA17,IFNA4,IFNE,CDKN2A,ADAM9,HMGA2,AGAP2,IFNA13,IFNA5
GO:0031399	Regulation of protein modification process	40	1560	0.36	0.00027	9606.ENSP00000209728,9606.ENSP00000229135,9606.ENSP00000239347,9606.ENSP00000260247,9606.ENSP00000261233,9606.ENSP00000263464,9606.ENSP00000269571,9606.ENSP00000276925,9606.ENSP00000276927,9606.ENSP00000287322,9606.ENSP00000313983,9606.ENSP00000316681,9606.ENSP00000325863,9606.ENSP00000328777,9606.ENSP00000334181,9606.ENSP00000334928,9606.ENSP00000340874,9606.ENSP00000369553,9606.ENSP00000369554,…	CDC6,IFNG,IFNA7,DCUN1D5,IRAK3,BIRC3,ERBB2,CDKN2B,IFNA1,BAG4,NSD3,CEP295,MRE11,EFNA5,KDM4D,PTPRB,MEF2C,IFNA8,IFNA2,IFNA6,IFNA16,IFNA10,IFNA14,IFNA21,IFNW1,PDGFD,CTDSP2,FGFR1,CDK12,IFNA17,IFNA4,IFNE,CDKN2A,ADAM9,HMGA2,AGAP2,BIRC2,MLLT6,IFNA13,IFNA5
GO:0002521	Leukocyte differentiation	18	396	0.61	0.00028	9606.ENSP00000229135,9606.ENSP00000239347,9606.ENSP00000264824,9606.ENSP00000269571,9606.ENSP00000276927,9606.ENSP00000369553,9606.ENSP00000369554,9606.ENSP00000369558,9606.ENSP00000369564,9606.ENSP00000369566,9606.ENSP00000369571,9606.ENSP00000369574,9606.ENSP00000369578,9606.ENSP00000411940,9606.ENSP00000412897,9606.ENSP00000418018,9606.ENSP00000480467,9606.ENSP00000484479	IFNG,IFNA7,LYL1,ERBB2,IFNA1,IFNA8,IFNA2,IFNA6,IFNA16,IFNA10,IFNA14,IFNA21,IFNW1,IFNA17,IFNA4,IFNE,IFNA13,IFNA5
GO:0002250	Adaptive immune response	17	359	0.63	0.00033	9606.ENSP00000229135,9606.ENSP00000239347,9606.ENSP00000276927,9606.ENSP00000340874,9606.ENSP00000369553,9606.ENSP00000369554,9606.ENSP00000369558,9606.ENSP00000369564,9606.ENSP00000369566,9606.ENSP00000369571,9606.ENSP00000369574,9606.ENSP00000369578,9606.ENSP00000411940,9606.ENSP00000412897,9606.ENSP00000418018,9606.ENSP00000480467,9606.ENSP00000484479	IFNG,IFNA7,IFNA1,MEF2C,IFNA8,IFNA2,IFNA6,IFNA16,IFNA10,IFNA14,IFNA21,IFNW1,IFNA17,IFNA4,IFNE,IFNA13,IFNA5
GO:0010033	Response to organic substance	57	2692	0.28	0.00035	9606.ENSP00000209728,9606.ENSP00000227638,9606.ENSP00000228606,9606.ENSP00000229135,9606.ENSP00000239347,9606.ENSP00000243673,9606.ENSP00000250559,9606.ENSP00000257904,9606.ENSP00000258149,9606.ENSP00000260302,9606.ENSP00000261233,9606.ENSP00000263464,9606.ENSP00000264834,9606.ENSP00000269571,9606.ENSP00000276925,9606.ENSP00000276927,9606.ENSP00000287322,9606.ENSP00000299855,9606.ENSP00000302805,…	CDC6,PANX1,CYP27B1,IFNG,IFNA7,GPR83,RAP1B,CDK4,MDM2,MMP13,IRAK3,BIRC3,KLF1,ERBB2,CDKN2B,IFNA1,BAG4,MMP3,DDI1,CEP57,OS9,CALR,PGR,EFNA5,TPH2,ZNF703,MEF2C,ASH2L,KL,IFNA8,IFNA2,IFNA6,IFNA16,IFNA10,IFNA14,IFNA21,IFNW1,PDGFD,FGFR1,IFNA17,IFNA4,IFNE,ADAM9,ERLIN2,IDO1,SESN3,IL22,FRS2,KCNC2,MMP12,IER2,BIRC2,YAP1,IFNA13,IFNA5,CACNA1A,MTAP
GO:0046649	Lymphocyte activation	19	457	0.57	0.00046	9606.ENSP00000239347,9606.ENSP00000264824,9606.ENSP00000269571,9606.ENSP00000276927,9606.ENSP00000340874,9606.ENSP00000369553,9606.ENSP00000369554,9606.ENSP00000369558,9606.ENSP00000369564,9606.ENSP00000369566,9606.ENSP00000369571,9606.ENSP00000369574,9606.ENSP00000369578,9606.ENSP00000411940,9606.ENSP00000412897,9606.ENSP00000418018,9606.ENSP00000430950,9606.ENSP00000480467,9606.ENSP00000484479	IFNA7,LYL1,ERBB2,IFNA1,MEF2C,IFNA8,IFNA2,IFNA6,IFNA16,IFNA10,IFNA14,IFNA21,IFNW1,IFNA17,IFNA4,IFNE,IDO1,IFNA13,IFNA5
GO:0045321	Leukocyte activation	21	574	0.52	0.00086	9606.ENSP00000229135,9606.ENSP00000239347,9606.ENSP00000264824,9606.ENSP00000269571,9606.ENSP00000276927,9606.ENSP00000340874,9606.ENSP00000369553,9606.ENSP00000369554,9606.ENSP00000369558,9606.ENSP00000369564,9606.ENSP00000369566,9606.ENSP00000369571,9606.ENSP00000369574,9606.ENSP00000369578,9606.ENSP00000411940,9606.ENSP00000412897,9606.ENSP00000418018,9606.ENSP00000419446,9606.ENSP00000430950,…	IFNG,IFNA7,LYL1,ERBB2,IFNA1,MEF2C,IFNA8,IFNA2,IFNA6,IFNA16,IFNA10,IFNA14,IFNA21,IFNW1,IFNA17,IFNA4,IFNE,ADAM9,IDO1,IFNA13,IFNA5
GO:0019220	Regulation of phosphate metabolic process	36	1405	0.36	0.0009	9606.ENSP00000209728,9606.ENSP00000229135,9606.ENSP00000239347,9606.ENSP00000261233,9606.ENSP00000269571,9606.ENSP00000276925,9606.ENSP00000276927,9606.ENSP00000287322,9606.ENSP00000325863,9606.ENSP00000328777,9606.ENSP00000334181,9606.ENSP00000334928,9606.ENSP00000340874,9606.ENSP00000345752,9606.ENSP00000347032,9606.ENSP00000369553,9606.ENSP00000369554,9606.ENSP00000369558,9606.ENSP00000369564,…	CDC6,IFNG,IFNA7,IRAK3,ERBB2,CDKN2B,IFNA1,BAG4,MRE11,EFNA5,KDM4D,PTPRB,MEF2C,MTMR2,PIP4K2C,IFNA8,IFNA2,IFNA6,IFNA16,IFNA10,IFNA14,IFNA21,IFNW1,PDGFD,CTDSP2,FGFR1,CDK12,IFNA17,IFNA4,IFNE,CDKN2A,ADAM9,HMGA2,AGAP2,IFNA13,IFNA5
GO:0010604	Positive regulation of macromolecule metabolic process	67	3533	0.23	0.0012	9606.ENSP00000209728,9606.ENSP00000227638,9606.ENSP00000229134,9606.ENSP00000229135,9606.ENSP00000229195,9606.ENSP00000236826,9606.ENSP00000239347,9606.ENSP00000247843,9606.ENSP00000251871,9606.ENSP00000258149,9606.ENSP00000260247,9606.ENSP00000261233,9606.ENSP00000263464,9606.ENSP00000264824,9606.ENSP00000264834,9606.ENSP00000265708,9606.ENSP00000269571,9606.ENSP00000276927,9606.ENSP00000287322,…	CDC6,PANX1,IL26,IFNG,CNOT2,MMP8,IFNA7,YEATS4,MED17,MDM2,DCUN1D5,IRAK3,BIRC3,LYL1,KLF1,ADAM2,ERBB2,IFNA1,BAG4,CCT2,PRL,LSM1,BVES,NSD3,CEP295,CALR,TACC1,PGR,MRE11,EFNA5,KDM4D,MEF2C,ASH2L,DYRK2,LIN28B,IFNA8,IFNA2,IFNA6,IFNA16,IFNA10,IFNA14,IFNA21,IFNW1,PDGFD,NFIX,FGFR1,CDK12,IFNA17,IFNA4,IFNE,CDKN2A,ADAM9,IDO1,MAML2,HMGA2,ANKRD49,CAND1,AGAP2,MMP12,IER2,RAD23A,BIRC2,YAP1,MLLT6,IFNA13,IFNA5,POLR3G
GO:0009893	Positive regulation of metabolic process	71	3847	0.22	0.0014	9606.ENSP00000209728,9606.ENSP00000227638,9606.ENSP00000229134,9606.ENSP00000229135,9606.ENSP00000229195,9606.ENSP00000236826,9606.ENSP00000239347,9606.ENSP00000247843,9606.ENSP00000251871,9606.ENSP00000258149,9606.ENSP00000260247,9606.ENSP00000261233,9606.ENSP00000263464,9606.ENSP00000264824,9606.ENSP00000264834,9606.ENSP00000265708,9606.ENSP00000269571,9606.ENSP00000276449,9606.ENSP00000276927,…	CDC6,PANX1,IL26,IFNG,CNOT2,MMP8,IFNA7,YEATS4,MED17,MDM2,DCUN1D5,IRAK3,BIRC3,LYL1,KLF1,ADAM2,ERBB2,STAR,IFNA1,BAG4,CCT2,PRL,LSM1,BVES,NSD3,CEP295,CALR,TACC1,PGR,MRE11,EFNA5,KDM4D,MEF2C,ASH2L,DYRK2,ADRB3,LIN28B,PIP4K2C,IFNA8,IFNA2,IFNA6,IFNA16,IFNA10,IFNA14,IFNA21,IFNW1,PDGFD,NFIX,FGFR1,CDK12,IFNA17,IFNA4,IFNE,CDKN2A,ADAM9,IDO1,MAML2,HMGA2,ANKRD49,SESN3,CAND1,AGAP2,MMP12,IER2,RAD23A,BIRC2,YAP1,MLLT…
GO:0031325	Positive regulation of cellular metabolic process	61	3114	0.25	0.0014	9606.ENSP00000209728,9606.ENSP00000229134,9606.ENSP00000229135,9606.ENSP00000229195,9606.ENSP00000236826,9606.ENSP00000239347,9606.ENSP00000247843,9606.ENSP00000251871,9606.ENSP00000258149,9606.ENSP00000264824,9606.ENSP00000264834,9606.ENSP00000269571,9606.ENSP00000276449,9606.ENSP00000276927,9606.ENSP00000287322,9606.ENSP00000299300,9606.ENSP00000302150,9606.ENSP00000310596,9606.ENSP00000313172,…	CDC6,IL26,IFNG,CNOT2,MMP8,IFNA7,YEATS4,MED17,MDM2,LYL1,KLF1,ERBB2,STAR,IFNA1,BAG4,CCT2,PRL,LSM1,BVES,NSD3,TACC1,PGR,MRE11,EFNA5,KDM4D,MEF2C,ASH2L,DYRK2,LIN28B,PIP4K2C,IFNA8,IFNA2,IFNA6,IFNA16,IFNA10,IFNA14,IFNA21,IFNW1,PDGFD,NFIX,FGFR1,CDK12,IFNA17,IFNA4,IFNE,CDKN2A,ADAM9,MAML2,HMGA2,ANKRD49,SESN3,CAND1,AGAP2,MMP12,IER2,RAD23A,BIRC2,YAP1,MLLT6,IFNA13,IFNA5
GO:0034097	Response to cytokine	25	804	0.45	0.0014	9606.ENSP00000228606,9606.ENSP00000229135,9606.ENSP00000239347,9606.ENSP00000257904,9606.ENSP00000261233,9606.ENSP00000263464,9606.ENSP00000276925,9606.ENSP00000276927,9606.ENSP00000287322,9606.ENSP00000369553,9606.ENSP00000369554,9606.ENSP00000369558,9606.ENSP00000369564,9606.ENSP00000369566,9606.ENSP00000369571,9606.ENSP00000369574,9606.ENSP00000369578,9606.ENSP00000411940,9606.ENSP00000412897,…	CYP27B1,IFNG,IFNA7,CDK4,IRAK3,BIRC3,CDKN2B,IFNA1,BAG4,IFNA8,IFNA2,IFNA6,IFNA16,IFNA10,IFNA14,IFNA21,IFNW1,IFNA17,IFNA4,IFNE,ADAM9,BIRC2,YAP1,IFNA13,IFNA5
GO:0071345	Cellular response to cytokine stimulus	22	711	0.44	0.0052	9606.ENSP00000229135,9606.ENSP00000239347,9606.ENSP00000257904,9606.ENSP00000261233,9606.ENSP00000263464,9606.ENSP00000276927,9606.ENSP00000287322,9606.ENSP00000369553,9606.ENSP00000369554,9606.ENSP00000369558,9606.ENSP00000369564,9606.ENSP00000369566,9606.ENSP00000369571,9606.ENSP00000369574,9606.ENSP00000369578,9606.ENSP00000411940,9606.ENSP00000412897,9606.ENSP00000418018,9606.ENSP00000477613,…	IFNG,IFNA7,CDK4,IRAK3,BIRC3,IFNA1,BAG4,IFNA8,IFNA2,IFNA6,IFNA16,IFNA10,IFNA14,IFNA21,IFNW1,IFNA17,IFNA4,IFNE,BIRC2,YAP1,IFNA13,IFNA5
GO:0035036	Sperm-egg recognition	6	48	1.05	0.0068	9606.ENSP00000265707,9606.ENSP00000265708,9606.ENSP00000299300,9606.ENSP00000332963,9606.ENSP00000369238,9606.ENSP00000448248	ADAM18,ADAM2,CCT2,IZUMO1R,ADAM32,GLIPR1L2
GO:0007166	Cell surface receptor signaling pathway	43	2040	0.28	0.0084	9606.ENSP00000229135,9606.ENSP00000239347,9606.ENSP00000261233,9606.ENSP00000263464,9606.ENSP00000265708,9606.ENSP00000269571,9606.ENSP00000276927,9606.ENSP00000283228,9606.ENSP00000286574,9606.ENSP00000302150,9606.ENSP00000317902,9606.ENSP00000328777,9606.ENSP00000340874,9606.ENSP00000342105,9606.ENSP00000369442,9606.ENSP00000369553,9606.ENSP00000369554,9606.ENSP00000369558,9606.ENSP00000369564,…	IFNG,IFNA7,IRAK3,BIRC3,ADAM2,ERBB2,IFNA1,PTPRR,WIF1,PRL,CEP57,EFNA5,MEF2C,DYRK2,KL,IFNA8,IFNA2,IFNA6,IFNA16,IFNA10,IFNA14,IFNA21,IFNW1,PDGFD,ADGRV1,UNC5D,AMOTL1,FGFR1,GRIK2,GRB7,ADGRA2,IFNA17,IFNA4,IFNE,ADAM9,MAML2,FRS2,DTX3,AGAP2,BIRC2,YAP1,IFNA13,IFNA5
GO:0051173	Positive regulation of nitrogen compound metabolic process	59	3166	0.22	0.0084	9606.ENSP00000209728,9606.ENSP00000229134,9606.ENSP00000229135,9606.ENSP00000229195,9606.ENSP00000236826,9606.ENSP00000239347,9606.ENSP00000247843,9606.ENSP00000251871,9606.ENSP00000258149,9606.ENSP00000260247,9606.ENSP00000263464,9606.ENSP00000264824,9606.ENSP00000264834,9606.ENSP00000269571,9606.ENSP00000276927,9606.ENSP00000287322,9606.ENSP00000299300,9606.ENSP00000302150,9606.ENSP00000310596,…	CDC6,IL26,IFNG,CNOT2,MMP8,IFNA7,YEATS4,MED17,MDM2,DCUN1D5,BIRC3,LYL1,KLF1,ERBB2,IFNA1,BAG4,CCT2,PRL,LSM1,NSD3,CEP295,TACC1,PGR,MRE11,EFNA5,KDM4D,MEF2C,ASH2L,LIN28B,IFNA8,IFNA2,IFNA6,IFNA16,IFNA10,IFNA14,IFNA21,IFNW1,PDGFD,NFIX,FGFR1,CDK12,IFNA17,IFNA4,IFNE,CDKN2A,ADAM9,MAML2,HMGA2,ANKRD49,CAND1,AGAP2,MMP12,IER2,RAD23A,BIRC2,YAP1,MLLT6,IFNA13,IFNA5
GO:0051247	Positive regulation of protein metabolic process	35	1512	0.32	0.0084	9606.ENSP00000209728,9606.ENSP00000229135,9606.ENSP00000239347,9606.ENSP00000258149,9606.ENSP00000260247,9606.ENSP00000263464,9606.ENSP00000269571,9606.ENSP00000276927,9606.ENSP00000287322,9606.ENSP00000313983,9606.ENSP00000316681,9606.ENSP00000325863,9606.ENSP00000328777,9606.ENSP00000340874,9606.ENSP00000369553,9606.ENSP00000369554,9606.ENSP00000369558,9606.ENSP00000369564,9606.ENSP00000369566,…	CDC6,IFNG,IFNA7,MDM2,DCUN1D5,BIRC3,ERBB2,IFNA1,BAG4,NSD3,CEP295,MRE11,EFNA5,MEF2C,IFNA8,IFNA2,IFNA6,IFNA16,IFNA10,IFNA14,IFNA21,IFNW1,PDGFD,FGFR1,IFNA17,IFNA4,IFNE,CDKN2A,ADAM9,HMGA2,AGAP2,RAD23A,BIRC2,IFNA13,IFNA5
GO:0032502	Developmental process	91	5657	0.16	0.0085	9606.ENSP00000222219,9606.ENSP00000227638,9606.ENSP00000228606,9606.ENSP00000229135,9606.ENSP00000229179,9606.ENSP00000229195,9606.ENSP00000236826,9606.ENSP00000239347,9606.ENSP00000250559,9606.ENSP00000251472,9606.ENSP00000251871,9606.ENSP00000257068,9606.ENSP00000257861,9606.ENSP00000257904,9606.ENSP00000258149,9606.ENSP00000260228,9606.ENSP00000260302,9606.ENSP00000263464,9606.ENSP00000264824,…	DNASE2,PANX1,CYP27B1,IFNG,NUP107,CNOT2,MMP8,IFNA7,RAP1B,MAST1,MED17,MTNR1B,AVIL,CDK4,MDM2,MMP20,MMP13,BIRC3,LYL1,KLF1,ADAM18,LLPH,LGR5,ERBB2,CDKN2B,IFNA1,PTPRR,WIF1,DEUP1,PIWIL4,PRL,MDM1,LSM1,BVES,CEP57,DMRTA1,CALR,TACC1,DAND5,PGR,LRIG3,EFNA5,ZNF703,JRKL,PTPRB,ARHGEF25,STARD13,CPM,MEF2C,ASH2L,B4GALNT1,ADRB3,MTMR2,LRRC10,SIM1,KL,IFNA8,IFNA2,IFNA6,IFNA16,IFNA10,IFNA14,IFNA21,IFNW1,TSPAN8,GRIP1,ADGR…
GO:0009987	Cellular process	189	14826	0.06	0.0106	9606.ENSP00000209728,9606.ENSP00000220659,9606.ENSP00000222219,9606.ENSP00000227638,9606.ENSP00000228606,9606.ENSP00000229134,9606.ENSP00000229135,9606.ENSP00000229179,9606.ENSP00000229195,9606.ENSP00000229214,9606.ENSP00000236826,9606.ENSP00000239347,9606.ENSP00000243673,9606.ENSP00000247815,9606.ENSP00000247843,9606.ENSP00000250559,9606.ENSP00000251472,9606.ENSP00000251871,9606.ENSP00000257068,…	CDC6,BRF2,DNASE2,PANX1,CYP27B1,IL26,IFNG,NUP107,CNOT2,KRR1,MMP8,IFNA7,GPR83,HELB,YEATS4,RAP1B,MAST1,MED17,MTNR1B,AVIL,CDK4,KCNMB4,MDM2,MMP7,MMP20,MMP27,DCUN1D5,MMP13,TRHDE,IRAK3,RAB21,LYZ,HACE1,BIRC3,CEP126,LYL1,KLF1,ADAM18,ADAM2,LLPH,LGR5,CPSF6,ERBB2,IGFBP4,STAR,CDKN2B,IFNA1,ENDOD1,MMP10,PTPRR,TMBIM4,WIF1,BAG4,SYCE2,DEUP1,ARHGAP42,PIWIL4,CCT2,MMP3,ATP23,EEF1AKMT3,PRL,DDI1,GOT1L1,HTRA4,LEMD3,LSM1…
GO:0071310	Cellular response to organic substance	42	2019	0.27	0.0134	9606.ENSP00000209728,9606.ENSP00000229135,9606.ENSP00000239347,9606.ENSP00000250559,9606.ENSP00000257904,9606.ENSP00000258149,9606.ENSP00000261233,9606.ENSP00000263464,9606.ENSP00000264834,9606.ENSP00000269571,9606.ENSP00000276925,9606.ENSP00000276927,9606.ENSP00000287322,9606.ENSP00000317902,9606.ENSP00000318165,9606.ENSP00000320866,9606.ENSP00000325120,9606.ENSP00000328777,9606.ENSP00000332325,…	CDC6,IFNG,IFNA7,RAP1B,CDK4,MDM2,IRAK3,BIRC3,KLF1,ERBB2,CDKN2B,IFNA1,BAG4,CEP57,OS9,CALR,PGR,EFNA5,ZNF703,MEF2C,KL,IFNA8,IFNA2,IFNA6,IFNA16,IFNA10,IFNA14,IFNA21,IFNW1,PDGFD,FGFR1,IFNA17,IFNA4,IFNE,ADAM9,SESN3,FRS2,BIRC2,YAP1,IFNA13,IFNA5,CACNA1A
GO:0007339	Binding of sperm to zona pellucida	5	39	1.06	0.026	9606.ENSP00000265707,9606.ENSP00000265708,9606.ENSP00000299300,9606.ENSP00000369238,9606.ENSP00000448248	ADAM18,ADAM2,CCT2,ADAM32,GLIPR1L2
GO:0031323	Regulation of cellular metabolic process	89	5681	0.15	0.0287	9606.ENSP00000209728,9606.ENSP00000220659,9606.ENSP00000228606,9606.ENSP00000229134,9606.ENSP00000229135,9606.ENSP00000229179,9606.ENSP00000229195,9606.ENSP00000236826,9606.ENSP00000239347,9606.ENSP00000247815,9606.ENSP00000247843,9606.ENSP00000251871,9606.ENSP00000257861,9606.ENSP00000257904,9606.ENSP00000258149,9606.ENSP00000261233,9606.ENSP00000264824,9606.ENSP00000264834,9606.ENSP00000266679,…	CDC6,BRF2,CYP27B1,IL26,IFNG,NUP107,CNOT2,MMP8,IFNA7,HELB,YEATS4,MED17,AVIL,CDK4,MDM2,IRAK3,LYL1,KLF1,CPSF6,ERBB2,IGFBP4,STAR,CDKN2B,IFNA1,BAG4,NACC1,PIWIL4,CCT2,MMP3,PRL,LSM1,BVES,TSFM,NSD3,DMRTA1,CALR,TACC1,PGR,MRE11,EFNA5,ZNF703,KDM4D,PTPRB,EIF4EBP1,MEF2C,ASH2L,DYRK2,LIN28B,MTMR2,PIP4K2C,SIM1,ELAVL2,IFNA8,IFNA2,IFNA6,IFNA16,IFNA10,IFNA14,IFNA21,IFNW1,PDGFD,NFIX,CTDSP2,FGFR1,CDK12,GRB7,TAF1D,IFN…
GO:0048513	Animal organ development	58	3246	0.21	0.0287	9606.ENSP00000222219,9606.ENSP00000228606,9606.ENSP00000229135,9606.ENSP00000229179,9606.ENSP00000239347,9606.ENSP00000251472,9606.ENSP00000257068,9606.ENSP00000257904,9606.ENSP00000258149,9606.ENSP00000260228,9606.ENSP00000260302,9606.ENSP00000264824,9606.ENSP00000264834,9606.ENSP00000266674,9606.ENSP00000269571,9606.ENSP00000276925,9606.ENSP00000276927,9606.ENSP00000302150,9606.ENSP00000302537,…	DNASE2,CYP27B1,IFNG,NUP107,IFNA7,MAST1,MTNR1B,CDK4,MDM2,MMP20,MMP13,LYL1,KLF1,LGR5,ERBB2,CDKN2B,IFNA1,PRL,MDM1,BVES,DMRTA1,CALR,TACC1,DAND5,PGR,LRIG3,ZNF703,MEF2C,ASH2L,LRRC10,SIM1,IFNA8,IFNA2,IFNA6,IFNA16,IFNA10,IFNA14,IFNA21,IFNW1,ADGRV1,VSTM5,FGFR1,IFNA17,IFNA4,IFNE,ADAM9,FAT3,CNTN5,HMGA2,FRS2,AGAP2,KCNC2,MMP12,BIRC2,YAP1,IFNA13,IFNA5,DYNC2H1
GO:0051246	Regulation of protein metabolic process	49	2622	0.23	0.0381	9606.ENSP00000209728,9606.ENSP00000229135,9606.ENSP00000229195,9606.ENSP00000239347,9606.ENSP00000258149,9606.ENSP00000260247,9606.ENSP00000261233,9606.ENSP00000263464,9606.ENSP00000269571,9606.ENSP00000276925,9606.ENSP00000276927,9606.ENSP00000287322,9606.ENSP00000299001,9606.ENSP00000310596,9606.ENSP00000313877,9606.ENSP00000313983,9606.ENSP00000316681,9606.ENSP00000320866,9606.ENSP00000325863,…	CDC6,IFNG,CNOT2,IFNA7,MDM2,DCUN1D5,IRAK3,BIRC3,ERBB2,CDKN2B,IFNA1,BAG4,PIWIL4,LSM1,TSFM,NSD3,CEP295,CALR,MRE11,EFNA5,KDM4D,PTPRB,EIF4EBP1,MEF2C,IFNA8,IFNA2,IFNA6,IFNA16,IFNA10,IFNA14,IFNA21,IFNW1,PDGFD,CTDSP2,FGFR1,CDK12,GRB7,IFNA17,IFNA4,IFNE,CDKN2A,ADAM9,HMGA2,AGAP2,RAD23A,BIRC2,MLLT6,IFNA13,IFNA5
GO:0042430	Indole-containing compound metabolic process	4	23	1.19	0.0422	9606.ENSP00000329093,9606.ENSP00000430950,9606.ENSP00000443432,9606.ENSP00000466845	TPH2,IDO1,IDO2,GCDH
GO:0048856	Anatomical structure development	81	5117	0.15	0.0484	9606.ENSP00000222219,9606.ENSP00000227638,9606.ENSP00000228606,9606.ENSP00000229135,9606.ENSP00000229179,9606.ENSP00000229195,9606.ENSP00000236826,9606.ENSP00000239347,9606.ENSP00000250559,9606.ENSP00000251472,9606.ENSP00000257068,9606.ENSP00000257861,9606.ENSP00000257904,9606.ENSP00000258149,9606.ENSP00000260228,9606.ENSP00000260302,9606.ENSP00000264824,9606.ENSP00000264834,9606.ENSP00000266604,…	DNASE2,PANX1,CYP27B1,IFNG,NUP107,CNOT2,MMP8,IFNA7,RAP1B,MAST1,MTNR1B,AVIL,CDK4,MDM2,MMP20,MMP13,LYL1,KLF1,LLPH,LGR5,ERBB2,CDKN2B,IFNA1,PTPRR,WIF1,DEUP1,PRL,MDM1,LSM1,BVES,CEP57,DMRTA1,CALR,TACC1,DAND5,PGR,LRIG3,EFNA5,ZNF703,JRKL,PTPRB,ARHGEF25,STARD13,CPM,MEF2C,ASH2L,MTMR2,LRRC10,SIM1,IFNA8,IFNA2,IFNA6,IFNA16,IFNA10,IFNA14,IFNA21,IFNW1,GRIP1,ADGRV1,UNC5D,VSTM5,AMOTL1,FGFR1,ADGRA2,IFNA17,IFNA4,IFN…

## Sheet: Molecular Function
BIOLOGIC PROCESSES
#Term ID	Term description	Observed gene count	Background gene count	Strength	False discovery rate	Matching proteins in your network (IDs)	Matching proteins in present network (labels)
GO:0005132	Type I interferon receptor binding	15	17	1.9	6.05e-18	9606.ENSP00000239347,9606.ENSP00000276927,9606.ENSP00000369553,9606.ENSP00000369554,9606.ENSP00000369558,9606.ENSP00000369564,9606.ENSP00000369566,9606.ENSP00000369571,9606.ENSP00000369574,9606.ENSP00000369578,9606.ENSP00000411940,9606.ENSP00000412897,9606.ENSP00000418018,9606.ENSP00000480467,9606.ENSP00000484479	IFNA7,IFNA1,IFNA8,IFNA2,IFNA6,IFNA16,IFNA10,IFNA14,IFNA21,IFNW1,IFNA17,IFNA4,IFNE,IFNA13,IFNA5
GO:0005126	Cytokine receptor binding	20	270	0.82	1.89e-07	9606.ENSP00000229135,9606.ENSP00000239347,9606.ENSP00000276927,9606.ENSP00000302150,9606.ENSP00000328777,9606.ENSP00000369553,9606.ENSP00000369554,9606.ENSP00000369558,9606.ENSP00000369564,9606.ENSP00000369566,9606.ENSP00000369571,9606.ENSP00000369574,9606.ENSP00000369578,9606.ENSP00000411940,9606.ENSP00000412897,9606.ENSP00000418018,9606.ENSP00000442424,9606.ENSP00000447241,9606.ENSP00000480467,…	IFNG,IFNA7,IFNA1,PRL,EFNA5,IFNA8,IFNA2,IFNA6,IFNA16,IFNA10,IFNA14,IFNA21,IFNW1,IFNA17,IFNA4,IFNE,IL22,FRS2,IFNA13,IFNA5
GO:0004222	Metalloendopeptidase activity	14	114	1.04	2.36e-07	9606.ENSP00000236826,9606.ENSP00000260227,9606.ENSP00000260228,9606.ENSP00000260229,9606.ENSP00000260302,9606.ENSP00000265707,9606.ENSP00000265708,9606.ENSP00000279441,9606.ENSP00000299855,9606.ENSP00000300145,9606.ENSP00000322788,9606.ENSP00000369238,9606.ENSP00000419446,9606.ENSP00000458585	MMP8,MMP7,MMP20,MMP27,MMP13,ADAM18,ADAM2,MMP10,MMP3,ATP23,MMP1,ADAM32,ADAM9,MMP12
GO:0005125	Cytokine activity	18	234	0.84	4.94e-07	9606.ENSP00000229134,9606.ENSP00000229135,9606.ENSP00000239347,9606.ENSP00000276927,9606.ENSP00000369553,9606.ENSP00000369554,9606.ENSP00000369558,9606.ENSP00000369564,9606.ENSP00000369566,9606.ENSP00000369571,9606.ENSP00000369574,9606.ENSP00000369578,9606.ENSP00000411940,9606.ENSP00000412897,9606.ENSP00000418018,9606.ENSP00000442424,9606.ENSP00000480467,9606.ENSP00000484479	IL26,IFNG,IFNA7,IFNA1,IFNA8,IFNA2,IFNA6,IFNA16,IFNA10,IFNA14,IFNA21,IFNW1,IFNA17,IFNA4,IFNE,IL22,IFNA13,IFNA5
GO:0008237	Metallopeptidase activity	16	187	0.89	9.2e-07	9606.ENSP00000236826,9606.ENSP00000260227,9606.ENSP00000260228,9606.ENSP00000260229,9606.ENSP00000260302,9606.ENSP00000261180,9606.ENSP00000265707,9606.ENSP00000265708,9606.ENSP00000279441,9606.ENSP00000299855,9606.ENSP00000300145,9606.ENSP00000322788,9606.ENSP00000339157,9606.ENSP00000369238,9606.ENSP00000419446,9606.ENSP00000458585	MMP8,MMP7,MMP20,MMP27,MMP13,TRHDE,ADAM18,ADAM2,MMP10,MMP3,ATP23,MMP1,CPM,ADAM32,ADAM9,MMP12
GO:0048018	Receptor ligand activity	23	499	0.62	1.44e-05	9606.ENSP00000229134,9606.ENSP00000229135,9606.ENSP00000239347,9606.ENSP00000276927,9606.ENSP00000302150,9606.ENSP00000323155,9606.ENSP00000328777,9606.ENSP00000369442,9606.ENSP00000369553,9606.ENSP00000369554,9606.ENSP00000369558,9606.ENSP00000369564,9606.ENSP00000369566,9606.ENSP00000369571,9606.ENSP00000369574,9606.ENSP00000369578,9606.ENSP00000376865,9606.ENSP00000411940,9606.ENSP00000412897,…	IL26,IFNG,IFNA7,IFNA1,PRL,DAND5,EFNA5,KL,IFNA8,IFNA2,IFNA6,IFNA16,IFNA10,IFNA14,IFNA21,IFNW1,PDGFD,IFNA17,IFNA4,IFNE,IL22,IFNA13,IFNA5
GO:0044877	Protein-containing complex binding	35	1261	0.4	0.00039	9606.ENSP00000227638,9606.ENSP00000239347,9606.ENSP00000247815,9606.ENSP00000250559,9606.ENSP00000257861,9606.ENSP00000258149,9606.ENSP00000260302,9606.ENSP00000263464,9606.ENSP00000265708,9606.ENSP00000266679,9606.ENSP00000276927,9606.ENSP00000320866,9606.ENSP00000325240,9606.ENSP00000369291,9606.ENSP00000369553,9606.ENSP00000369554,9606.ENSP00000369558,9606.ENSP00000369564,9606.ENSP00000369566,…	PANX1,IFNA7,HELB,RAP1B,AVIL,MDM2,MMP13,BIRC3,ADAM2,CPSF6,IFNA1,CALR,LASP1,LETM2,IFNA8,IFNA2,IFNA6,IFNA16,IFNA10,IFNA14,IFNA21,IFNW1,TSPAN8,IFNA17,IFNA4,IFNE,ADAM9,CETN3,HMGA2,MMP12,RAD23A,BIRC2,MLLT6,IFNA13,IFNA5
GO:0005102	Signaling receptor binding	36	1499	0.33	0.006	9606.ENSP00000227638,9606.ENSP00000229134,9606.ENSP00000229135,9606.ENSP00000239347,9606.ENSP00000265708,9606.ENSP00000269571,9606.ENSP00000269593,9606.ENSP00000276927,9606.ENSP00000286574,9606.ENSP00000302150,9606.ENSP00000320866,9606.ENSP00000321703,9606.ENSP00000323155,9606.ENSP00000325120,9606.ENSP00000328777,9606.ENSP00000343782,9606.ENSP00000369442,9606.ENSP00000369553,9606.ENSP00000369554,…	PANX1,IL26,IFNG,IFNA7,ADAM2,ERBB2,IGFBP4,IFNA1,WIF1,PRL,CALR,TACC1,DAND5,PGR,EFNA5,ADRB3,KL,IFNA8,IFNA2,IFNA6,IFNA16,IFNA10,IFNA14,IFNA21,IFNW1,PDGFD,TSPAN8,FGFR1,IFNA17,IFNA4,IFNE,ADAM9,IL22,FRS2,IFNA13,IFNA5
GO:0004175	Endopeptidase activity	16	437	0.52	0.0198	9606.ENSP00000236826,9606.ENSP00000260227,9606.ENSP00000260228,9606.ENSP00000260229,9606.ENSP00000260302,9606.ENSP00000265707,9606.ENSP00000265708,9606.ENSP00000279441,9606.ENSP00000299855,9606.ENSP00000300145,9606.ENSP00000302805,9606.ENSP00000305919,9606.ENSP00000322788,9606.ENSP00000369238,9606.ENSP00000419446,9606.ENSP00000458585	MMP8,MMP7,MMP20,MMP27,MMP13,ADAM18,ADAM2,MMP10,MMP3,ATP23,DDI1,HTRA4,MMP1,ADAM32,ADAM9,MMP12
GO:0005488	Binding	170	12838	0.08	0.0198	9606.ENSP00000209728,9606.ENSP00000220659,9606.ENSP00000222219,9606.ENSP00000227638,9606.ENSP00000228606,9606.ENSP00000229134,9606.ENSP00000229135,9606.ENSP00000229195,9606.ENSP00000229214,9606.ENSP00000236826,9606.ENSP00000239347,9606.ENSP00000247815,9606.ENSP00000247843,9606.ENSP00000250559,9606.ENSP00000251472,9606.ENSP00000251871,9606.ENSP00000257861,9606.ENSP00000257904,9606.ENSP00000258149,…	CDC6,BRF2,DNASE2,PANX1,CYP27B1,IL26,IFNG,CNOT2,KRR1,MMP8,IFNA7,HELB,YEATS4,RAP1B,MAST1,MED17,AVIL,CDK4,MDM2,MMP7,MMP20,MMP27,DCUN1D5,MMP13,TRHDE,IRAK3,RAB21,LYZ,HACE1,BIRC3,LYL1,KLF1,ADAM2,LLPH,MARCHF9,CPSF6,ERBB2,IGFBP4,STAR,CDKN2B,IFNA1,ENDOD1,MMP10,PTPRR,WIF1,BAG4,NACC1,DEUP1,PIWIL4,CCT2,MMP3,ATP23,EEF1AKMT3,PRL,MDM1,GOT1L1,HTRA4,LEMD3,LSM1,THAP2,BVES,HEPHL1,PDS5B,TSFM,NSD3,METTL1,MBLAC2,CEP29…

## Sheet: KEGG pathway
KEGG PATHWAYS
#Term ID	Term description	Observed gene count	Background gene count	Strength	False discovery rate	Matching proteins in your network (IDs)	Matching proteins in your network (labels)
hsa04622	RIG-I-like receptor signaling pathway	15	69	1.29	6.53e-12	9606.ENSP00000239347,9606.ENSP00000276927,9606.ENSP00000369553,9606.ENSP00000369554,9606.ENSP00000369558,9606.ENSP00000369564,9606.ENSP00000369566,9606.ENSP00000369571,9606.ENSP00000369574,9606.ENSP00000369578,9606.ENSP00000411940,9606.ENSP00000412897,9606.ENSP00000418018,9606.ENSP00000480467,9606.ENSP00000484479	IFNA7,IFNA1,IFNA8,IFNA2,IFNA6,IFNA16,IFNA10,IFNA14,IFNA21,IFNW1,IFNA17,IFNA4,IFNE,IFNA13,IFNA5
hsa04623	Cytosolic DNA-sensing pathway	14	62	1.31	1.57e-11	9606.ENSP00000239347,9606.ENSP00000276927,9606.ENSP00000369553,9606.ENSP00000369554,9606.ENSP00000369558,9606.ENSP00000369564,9606.ENSP00000369566,9606.ENSP00000369571,9606.ENSP00000369574,9606.ENSP00000411940,9606.ENSP00000412897,9606.ENSP00000480467,9606.ENSP00000484479,9606.ENSP00000498469	IFNA7,IFNA1,IFNA8,IFNA2,IFNA6,IFNA16,IFNA10,IFNA14,IFNA21,IFNA17,IFNA4,IFNA13,IFNA5,POLR3G
hsa05320	Autoimmune thyroid disease	13	48	1.39	1.57e-11	9606.ENSP00000239347,9606.ENSP00000276927,9606.ENSP00000369553,9606.ENSP00000369554,9606.ENSP00000369558,9606.ENSP00000369564,9606.ENSP00000369566,9606.ENSP00000369571,9606.ENSP00000369574,9606.ENSP00000411940,9606.ENSP00000412897,9606.ENSP00000480467,9606.ENSP00000484479	IFNA7,IFNA1,IFNA8,IFNA2,IFNA6,IFNA16,IFNA10,IFNA14,IFNA21,IFNA17,IFNA4,IFNA13,IFNA5
hsa04630	JAK-STAT signaling pathway	18	158	1.01	8.29e-11	9606.ENSP00000229135,9606.ENSP00000239347,9606.ENSP00000276927,9606.ENSP00000302150,9606.ENSP00000369553,9606.ENSP00000369554,9606.ENSP00000369558,9606.ENSP00000369564,9606.ENSP00000369566,9606.ENSP00000369571,9606.ENSP00000369574,9606.ENSP00000369578,9606.ENSP00000411940,9606.ENSP00000412897,9606.ENSP00000418018,9606.ENSP00000442424,9606.ENSP00000480467,9606.ENSP00000484479	IFNG,IFNA7,IFNA1,PRL,IFNA8,IFNA2,IFNA6,IFNA16,IFNA10,IFNA14,IFNA21,IFNW1,IFNA17,IFNA4,IFNE,IL22,IFNA13,IFNA5
hsa04217	Necroptosis	16	147	0.99	2.36e-09	9606.ENSP00000229135,9606.ENSP00000239347,9606.ENSP00000263464,9606.ENSP00000276927,9606.ENSP00000369553,9606.ENSP00000369554,9606.ENSP00000369558,9606.ENSP00000369564,9606.ENSP00000369566,9606.ENSP00000369571,9606.ENSP00000369574,9606.ENSP00000411940,9606.ENSP00000412897,9606.ENSP00000477613,9606.ENSP00000480467,9606.ENSP00000484479	IFNG,IFNA7,BIRC3,IFNA1,IFNA8,IFNA2,IFNA6,IFNA16,IFNA10,IFNA14,IFNA21,IFNA17,IFNA4,BIRC2,IFNA13,IFNA5
hsa05163	Human cytomegalovirus infection	18	217	0.87	7.18e-09	9606.ENSP00000239347,9606.ENSP00000257904,9606.ENSP00000258149,9606.ENSP00000276927,9606.ENSP00000320866,9606.ENSP00000340691,9606.ENSP00000369553,9606.ENSP00000369554,9606.ENSP00000369558,9606.ENSP00000369564,9606.ENSP00000369566,9606.ENSP00000369571,9606.ENSP00000369574,9606.ENSP00000411940,9606.ENSP00000412897,9606.ENSP00000418915,9606.ENSP00000480467,9606.ENSP00000484479	IFNA7,CDK4,MDM2,IFNA1,CALR,EIF4EBP1,IFNA8,IFNA2,IFNA6,IFNA16,IFNA10,IFNA14,IFNA21,IFNA17,IFNA4,CDKN2A,IFNA13,IFNA5
hsa04650	Natural killer cell mediated cytotoxicity	14	120	1.02	1.28e-08	9606.ENSP00000229135,9606.ENSP00000239347,9606.ENSP00000276927,9606.ENSP00000369553,9606.ENSP00000369554,9606.ENSP00000369558,9606.ENSP00000369564,9606.ENSP00000369566,9606.ENSP00000369571,9606.ENSP00000369574,9606.ENSP00000411940,9606.ENSP00000412897,9606.ENSP00000480467,9606.ENSP00000484479	IFNG,IFNA7,IFNA1,IFNA8,IFNA2,IFNA6,IFNA16,IFNA10,IFNA14,IFNA21,IFNA17,IFNA4,IFNA13,IFNA5
hsa04620	Toll-like receptor signaling pathway	13	100	1.07	1.36e-08	9606.ENSP00000239347,9606.ENSP00000276927,9606.ENSP00000369553,9606.ENSP00000369554,9606.ENSP00000369558,9606.ENSP00000369564,9606.ENSP00000369566,9606.ENSP00000369571,9606.ENSP00000369574,9606.ENSP00000411940,9606.ENSP00000412897,9606.ENSP00000480467,9606.ENSP00000484479	IFNA7,IFNA1,IFNA8,IFNA2,IFNA6,IFNA16,IFNA10,IFNA14,IFNA21,IFNA17,IFNA4,IFNA13,IFNA5
hsa04621	NOD-like receptor signaling pathway	16	173	0.92	1.36e-08	9606.ENSP00000227638,9606.ENSP00000239347,9606.ENSP00000263464,9606.ENSP00000276927,9606.ENSP00000369553,9606.ENSP00000369554,9606.ENSP00000369558,9606.ENSP00000369564,9606.ENSP00000369566,9606.ENSP00000369571,9606.ENSP00000369574,9606.ENSP00000411940,9606.ENSP00000412897,9606.ENSP00000477613,9606.ENSP00000480467,9606.ENSP00000484479	PANX1,IFNA7,BIRC3,IFNA1,IFNA8,IFNA2,IFNA6,IFNA16,IFNA10,IFNA14,IFNA21,IFNA17,IFNA4,BIRC2,IFNA13,IFNA5
hsa05160	Hepatitis C	15	157	0.93	2.62e-08	9606.ENSP00000229135,9606.ENSP00000239347,9606.ENSP00000257904,9606.ENSP00000276927,9606.ENSP00000369553,9606.ENSP00000369554,9606.ENSP00000369558,9606.ENSP00000369564,9606.ENSP00000369566,9606.ENSP00000369571,9606.ENSP00000369574,9606.ENSP00000411940,9606.ENSP00000412897,9606.ENSP00000480467,9606.ENSP00000484479	IFNG,IFNA7,CDK4,IFNA1,IFNA8,IFNA2,IFNA6,IFNA16,IFNA10,IFNA14,IFNA21,IFNA17,IFNA4,IFNA13,IFNA5
hsa04151	PI3K-Akt signaling pathway	21	349	0.73	2.78e-08	9606.ENSP00000239347,9606.ENSP00000257904,9606.ENSP00000258149,9606.ENSP00000269571,9606.ENSP00000276927,9606.ENSP00000302150,9606.ENSP00000328777,9606.ENSP00000340691,9606.ENSP00000369553,9606.ENSP00000369554,9606.ENSP00000369558,9606.ENSP00000369564,9606.ENSP00000369566,9606.ENSP00000369571,9606.ENSP00000369574,9606.ENSP00000376865,9606.ENSP00000393312,9606.ENSP00000411940,9606.ENSP00000412897,…	IFNA7,CDK4,MDM2,ERBB2,IFNA1,PRL,EFNA5,EIF4EBP1,IFNA8,IFNA2,IFNA6,IFNA16,IFNA10,IFNA14,IFNA21,PDGFD,FGFR1,IFNA17,IFNA4,IFNA13,IFNA5
hsa04060	Cytokine-cytokine receptor interaction	19	282	0.78	2.90e-08	9606.ENSP00000229134,9606.ENSP00000229135,9606.ENSP00000239347,9606.ENSP00000276927,9606.ENSP00000302150,9606.ENSP00000369553,9606.ENSP00000369554,9606.ENSP00000369558,9606.ENSP00000369564,9606.ENSP00000369566,9606.ENSP00000369571,9606.ENSP00000369574,9606.ENSP00000369578,9606.ENSP00000411940,9606.ENSP00000412897,9606.ENSP00000418018,9606.ENSP00000442424,9606.ENSP00000480467,9606.ENSP00000484479	IL26,IFNG,IFNA7,IFNA1,PRL,IFNA8,IFNA2,IFNA6,IFNA16,IFNA10,IFNA14,IFNA21,IFNW1,IFNA17,IFNA4,IFNE,IL22,IFNA13,IFNA5
hsa05152	Tuberculosis	15	165	0.91	3.25e-08	9606.ENSP00000228606,9606.ENSP00000229135,9606.ENSP00000239347,9606.ENSP00000276927,9606.ENSP00000369553,9606.ENSP00000369554,9606.ENSP00000369558,9606.ENSP00000369564,9606.ENSP00000369566,9606.ENSP00000369571,9606.ENSP00000369574,9606.ENSP00000411940,9606.ENSP00000412897,9606.ENSP00000480467,9606.ENSP00000484479	CYP27B1,IFNG,IFNA7,IFNA1,IFNA8,IFNA2,IFNA6,IFNA16,IFNA10,IFNA14,IFNA21,IFNA17,IFNA4,IFNA13,IFNA5
hsa05162	Measles	14	137	0.96	3.25e-08	9606.ENSP00000239347,9606.ENSP00000257904,9606.ENSP00000276927,9606.ENSP00000369553,9606.ENSP00000369554,9606.ENSP00000369558,9606.ENSP00000369564,9606.ENSP00000369566,9606.ENSP00000369571,9606.ENSP00000369574,9606.ENSP00000411940,9606.ENSP00000412897,9606.ENSP00000480467,9606.ENSP00000484479	IFNA7,CDK4,IFNA1,IFNA8,IFNA2,IFNA6,IFNA16,IFNA10,IFNA14,IFNA21,IFNA17,IFNA4,IFNA13,IFNA5
hsa05164	Influenza A	15	163	0.92	3.25e-08	9606.ENSP00000229135,9606.ENSP00000239347,9606.ENSP00000257904,9606.ENSP00000276927,9606.ENSP00000369553,9606.ENSP00000369554,9606.ENSP00000369558,9606.ENSP00000369564,9606.ENSP00000369566,9606.ENSP00000369571,9606.ENSP00000369574,9606.ENSP00000411940,9606.ENSP00000412897,9606.ENSP00000480467,9606.ENSP00000484479	IFNG,IFNA7,CDK4,IFNA1,IFNA8,IFNA2,IFNA6,IFNA16,IFNA10,IFNA14,IFNA21,IFNA17,IFNA4,IFNA13,IFNA5
hsa05169	Epstein-Barr virus infection	16	192	0.87	3.25e-08	9606.ENSP00000239347,9606.ENSP00000257904,9606.ENSP00000258149,9606.ENSP00000276927,9606.ENSP00000320866,9606.ENSP00000369553,9606.ENSP00000369554,9606.ENSP00000369558,9606.ENSP00000369564,9606.ENSP00000369566,9606.ENSP00000369571,9606.ENSP00000369574,9606.ENSP00000411940,9606.ENSP00000412897,9606.ENSP00000480467,9606.ENSP00000484479	IFNA7,CDK4,MDM2,IFNA1,CALR,IFNA8,IFNA2,IFNA6,IFNA16,IFNA10,IFNA14,IFNA21,IFNA17,IFNA4,IFNA13,IFNA5
hsa05200	Pathways in cancer	23	515	0.6	6.02e-07	9606.ENSP00000229135,9606.ENSP00000239347,9606.ENSP00000257904,9606.ENSP00000258149,9606.ENSP00000263464,9606.ENSP00000269571,9606.ENSP00000276925,9606.ENSP00000276927,9606.ENSP00000322788,9606.ENSP00000369553,9606.ENSP00000369554,9606.ENSP00000369558,9606.ENSP00000369564,9606.ENSP00000369566,9606.ENSP00000369571,9606.ENSP00000369574,9606.ENSP00000393312,9606.ENSP00000411940,9606.ENSP00000412897,…	IFNG,IFNA7,CDK4,MDM2,BIRC3,ERBB2,CDKN2B,IFNA1,MMP1,IFNA8,IFNA2,IFNA6,IFNA16,IFNA10,IFNA14,IFNA21,FGFR1,IFNA17,IFNA4,CDKN2A,BIRC2,IFNA13,IFNA5
hsa05167	Kaposi sarcoma-associated herpesvirus infection	14	187	0.83	9.64e-07	9606.ENSP00000239347,9606.ENSP00000257904,9606.ENSP00000276927,9606.ENSP00000369553,9606.ENSP00000369554,9606.ENSP00000369558,9606.ENSP00000369564,9606.ENSP00000369566,9606.ENSP00000369571,9606.ENSP00000369574,9606.ENSP00000411940,9606.ENSP00000412897,9606.ENSP00000480467,9606.ENSP00000484479	IFNA7,CDK4,IFNA1,IFNA8,IFNA2,IFNA6,IFNA16,IFNA10,IFNA14,IFNA21,IFNA17,IFNA4,IFNA13,IFNA5
hsa05161	Hepatitis B	13	158	0.87	9.92e-07	9606.ENSP00000239347,9606.ENSP00000276927,9606.ENSP00000369553,9606.ENSP00000369554,9606.ENSP00000369558,9606.ENSP00000369564,9606.ENSP00000369566,9606.ENSP00000369571,9606.ENSP00000369574,9606.ENSP00000411940,9606.ENSP00000412897,9606.ENSP00000480467,9606.ENSP00000484479	IFNA7,IFNA1,IFNA8,IFNA2,IFNA6,IFNA16,IFNA10,IFNA14,IFNA21,IFNA17,IFNA4,IFNA13,IFNA5
hsa05170	Human immunodeficiency virus 1 infection	14	203	0.79	2.25e-06	9606.ENSP00000239347,9606.ENSP00000276927,9606.ENSP00000320866,9606.ENSP00000369553,9606.ENSP00000369554,9606.ENSP00000369558,9606.ENSP00000369564,9606.ENSP00000369566,9606.ENSP00000369571,9606.ENSP00000369574,9606.ENSP00000411940,9606.ENSP00000412897,9606.ENSP00000480467,9606.ENSP00000484479	IFNA7,IFNA1,CALR,IFNA8,IFNA2,IFNA6,IFNA16,IFNA10,IFNA14,IFNA21,IFNA17,IFNA4,IFNA13,IFNA5
hsa05165	Human papillomavirus infection	17	324	0.67	4.00e-06	9606.ENSP00000239347,9606.ENSP00000257904,9606.ENSP00000258149,9606.ENSP00000276927,9606.ENSP00000340691,9606.ENSP00000369553,9606.ENSP00000369554,9606.ENSP00000369558,9606.ENSP00000369564,9606.ENSP00000369566,9606.ENSP00000369571,9606.ENSP00000369574,9606.ENSP00000411940,9606.ENSP00000412897,9606.ENSP00000434552,9606.ENSP00000480467,9606.ENSP00000484479	IFNA7,CDK4,MDM2,IFNA1,EIF4EBP1,IFNA8,IFNA2,IFNA6,IFNA16,IFNA10,IFNA14,IFNA21,IFNA17,IFNA4,MAML2,IFNA13,IFNA5
hsa05168	Herpes simplex virus 1 infection	19	478	0.55	4.12e-05	9606.ENSP00000229135,9606.ENSP00000239347,9606.ENSP00000263464,9606.ENSP00000276927,9606.ENSP00000320866,9606.ENSP00000340691,9606.ENSP00000369553,9606.ENSP00000369554,9606.ENSP00000369558,9606.ENSP00000369564,9606.ENSP00000369566,9606.ENSP00000369571,9606.ENSP00000369574,9606.ENSP00000411940,9606.ENSP00000412897,9606.ENSP00000477613,9606.ENSP00000480140,9606.ENSP00000480467,9606.ENSP00000484479	IFNG,IFNA7,BIRC3,IFNA1,CALR,EIF4EBP1,IFNA8,IFNA2,IFNA6,IFNA16,IFNA10,IFNA14,IFNA21,IFNA17,IFNA4,BIRC2,SRSF8,IFNA13,IFNA5
hsa05219	Bladder cancer	5	40	1.05	0.0019	9606.ENSP00000257904,9606.ENSP00000258149,9606.ENSP00000269571,9606.ENSP00000322788,9606.ENSP00000418915	CDK4,MDM2,ERBB2,MMP1,CDKN2A
hsa01524	Platinum drug resistance	5	70	0.81	0.0199	9606.ENSP00000258149,9606.ENSP00000263464,9606.ENSP00000269571,9606.ENSP00000418915,9606.ENSP00000477613	MDM2,BIRC3,ERBB2,CDKN2A,BIRC2
hsa00380	Tryptophan metabolism	4	41	0.94	0.02	9606.ENSP00000329093,9606.ENSP00000430950,9606.ENSP00000443432,9606.ENSP00000466845	TPH2,IDO1,IDO2,GCDH
hsa05218	Melanoma	5	72	0.8	0.0206	9606.ENSP00000257904,9606.ENSP00000258149,9606.ENSP00000376865,9606.ENSP00000393312,9606.ENSP00000418915	CDK4,MDM2,PDGFD,FGFR1,CDKN2A
